# Supplementary material for: Clinical features and morphology of collagen fibrils in patients with vascular Ehlers–Danlos based on electron microscopy
Source: Front Genet. 2023 Aug 16;14:1238209. doi: 10.3389/fgene.2023.1238209 (PMC10466410; doi:10.3389/fgene.2023.1238209)
Supplement: Supplementary file 2 [file DataSheet2.xlsx]

## Sheet: Patients (variants in COL3A1)
vEDS, Patient No	Valiant	exons, introns (i)	Valiant type	Previous reports			ACMG guideline (Genetics in Medicine 2015; 17, 405–24) P: Pathogenic, VUS: variant of unknown significance	The duplicate cases with our previous reports	Age	Female (F), male (M)	Coefficient of variation (COV)	［α1(III)］3	Major criteria							Minor criteria
				ClinVer (ID) P: Pathogenic, LP: Likely Pathogenic	gnomADv2.1.1	PubMed (PMID)							Aortic dissection	Aortic rupture	Arterial dissection	Arterial rupture	Uterine rupture	Sigmoid colon perforation	Carotid-cavernous sinus fistula	Easy bruising	Thin, translucent skin	Characteristic facial features	Spontaneous pneumothorax	Acrogeria	Talipes equinovarus	Congenital hip dislocation	Hypermobility of small joints	Tendon and muscle rupture	Gingival recession/fragility	Keratoconus	Early onset varicose veins	Family history	Ruptured artery R: right, L: left
1	c.547G>A:p.Gly183Ser	7	Missense	P/LP (17228)	―	10706896 30474650 35984436		Am J Med Genet A.;191(1):37-51	59	F	0.177	0.115	―	―	＋	＋		＋	＋	＋	＋	＋	―	―	―	―	―	―	―		―	―	Internal carotid artery
2	c.636+1G>C	8i	Splice site alteration	―	―	―	P (PVS1_Strong/PS3/PM2_Supporting/PP4)		38	F	0.209	0.079	―	―	＋	＋			―	＋	＋	―	―	―	―	―	＋	―	―		―	―	Upper brachial artery (R)
3	c.665G>A:p.Gly222Asp	9	Missense	P（101393）	―	22492385 30474650			52	F	0.182	0.125	―	―	＋	―		―	―	―	＋	＋	―	＋	―	―	＋	―	―		―	―
4	c.755G>A:p.Gly252Asp	11	Missense	P (101264)	―	10706896			25	F	0.17	0.132	―	―	―	―		―	―	＋	＋	―	＋	―	―	―	＋	＋	―		―	―
5	c.764G>A:p.Gly255Glu	11	Missense	P(101426)	―	24922459			41	F	0.184	0.001	―	―	―	―		―	＋	＋	＋	＋	―	―	―	―	―	＋	＋		―	―
6	c.773G>T:p.Gly258Val	11	Missense	―	―	―	P (PS3/PM1/PM5/PM2_Supporting/PP2/PP3/PP4)		39	F	0.196	0.001	―	―	―	―		＋	＋	―	＋	＋	―	―	―	―	―	―	―		―	Older brother, abdominal aortic aneurysm
7	c.897+1G>C	13i	Splice site alteration	―	―	21219851			44	F	0.229	0.179	―	―	＋	―		＋	―	＋	＋	―	―	―	＋	＋	＋	―	―		―	―
8	c.897+2T>A	13i	Splice site alteration	―	―	10923041			34	F	0.249	0.052	―	―	―	―		―	1	＋	＋	1	―	―	―	―	―	―	―		―	―
9	c.1050+2T>A	16i	Splice site alteration	―	―	―	P (PVS1_Strong/PS3/PM2_Supporting/PP4)		35	M	0.144	0.15	―	―	―	―		―	―	＋	―	―	＋	―	―	―	―	―	―		―	Mother, suddenly died
10	c.1241G>A:p.Gly414Asp	19	Missense	LP (263829)	―	―	P (PS3/PM1/PM5/PM2_Supporting/PP2/PP3/PP4)		29	M	0.194	0.13	＋	＋	＋	＋		―	―	＋	＋	＋	＋	―	＋	―	―	＋	―		―	―	Abdominal aorta
11	c.1330G>A:p.Gly444Arg	20	Missense	P (101185)	―	10706896 35234813 30919682 30474650 35803546		Am J Med Genet A.;191(1):37-51	30	M	0.164	0.347	―	―	―	―		―	―	＋	＋	＋	＋	＋	＋	―	＋	―	―		―	―
12	c.1346G>T:p.Arg449Leu	20	Missense	―	―	―	VUS (PM2_Supporting/PP2/PP3/PP4)	Am J Med Genet A.;191(1):37-51	55	F	0.163	0.781	―	―	―	＋		―	―	＋	＋	1	―	―	―	―	＋	―	1		―	―	Bronchial artery
13	c.1484G>A:p.Gly495Glu	22	Missense	LP (459763)	―	―	P (PS3/PM1/PM2_Supporting/PP2/PP3/PP4)		35	M	0.189	0.155	―	―	＋	＋		―	―	＋	＋	―	＋	―	―	―	＋	―	―		―	Mother, suddenly died	External iliac artery (R)
14	c.1538G>A:p.Gly513Asp	23	Missense	―	―	―	P (PS3/PM1/PM2_Supporting/PP2/PP3/PP4)		37	F	0.175	0.001	―	―	＋	―	36w	―	―	＋	＋	―	＋	―	―	―	＋	―	―		―	―
15	c.1538G>T:p.Gly513Val	23	Missense	―	―	―	P (PS3/PM1/PM2_Supporting/PP2/PP3/PP4)	J Dermatol. 2022;49(11):e411-e412.	43	F	0.14	0.001	―	―	―	―	25w	―	―	＋	＋	＋	＋	＋	―	―	＋	―	―		―	Father, aortic dissection
16	c.1862G>A:p.Gly621Glu	27	Missense	P (101344)	―	19955990			27	F	0.21	0.13	―	―	＋	＋		―	―	＋	＋	＋	―	―	―	―	＋	―	―		―	―	Internal carotid artery
17	c.1869+1G>A	27i	Splice site alteration	―	―	23293852	P (PVS1_Strong/PS3/PM2_Supporting/PP4)		36	M	0.185	0.24	―	―	＋	＋		―	―	＋	―	＋	＋	―	―	―	＋	―	―		―	―	Internal carotid artery
18	c.2042G>A:p.Gly681Asp	31	Missense	LP (636412)	―	―	P (PS3/PM1/PM5/PM2_Supporting/PP2/PP3/PP4)		31	M	0.201	0.496	―	―	＋	＋		―	―	―	＋	＋	―	＋	―	―	＋	―	―		―	Father, subclavian artery dissection	Lower leg artery (L)
19	c.2221G>T:p.Gly741Cys	32	Missense	P (429978)	―	25526469			24	M	0.153	0.076	―	―	―	―		―	―	＋	―	―	―	―	―	―	＋	―	―		―	Mother, aortic dissection
20	c.2299_2316dup:p.Ile767_Pro772dup	34	in-frame duplication	―	―	―	VUS （PM4/PM2_Supporting/PP4)	Front Genet. 18; 13: 1017446	58	M	0.143	0.078	＋	―	＋	―		―	―	―	＋	＋	―	＋	―	―	―	―	―		―	―
21	c.2356G>A:p.Gly786Arg	35	Missense	P (17200)	―	2243125 30474650 18043893		Am J Med Genet A.;191(1):37-51	31	F	0.208949	0.289	―	―	―	―		―	―	＋	＋	＋	＋	―	―	―	＋	―	―		―	―
22	c.2815G>A:p.Gly939Ser	40	Missense	P (101472)	―	24922459			39	F	0.176	0.153	―	―	＋	―		―	1	―	＋	＋	―	―	―	―	―	―	―		―	Father, cerebral thrombosis at age 49
23	c.2815G>A:p.Gly939Ser	40	Missense	P (101472)	―	24922459		Am J Med Genet A.;191(1):37-51	25	M	0.174	0.132	―	―	＋	＋		―	―	＋	―	―	―	―	―	―	＋	―	―		―	―	Basilar artery
24	c.2870G>T:p.Gly957Val	41	Missense	P (101446)	―	24922459		Am J Med Genet A.;191(1):37-51	24	M	0.195	0.072	―	―	―	―		―	―	―	＋	―	＋	―	―	―	＋	―	―		―	Father, aortic dissection
25	c.2834G>A:p.Gly945Asp	41	Missense	―	―	―	P (PS3/PM1/PM5/PM2_Supporting/PP2/PP3/PP4)		38	M	0.178	0.114	―	―	＋	＋		―	―	＋	＋	＋	＋	＋	＋	―	＋	―	―		―	―	External iliac artery (L)
26	c.3059G>T:p.Gly1020Val	43	Missense	―	―	―	P (PS3/PM1/PM5/PM2_Supporting/PP2/PP3/PP4)		23	M	0.146	0.001	―	―	―	―		―	―	―	―	―	＋	―	―	―	＋	―	―		―	―
27	c.3204_3230del:p.Pro1072_Gly1080del	45	in-frame deletion	―	―	―	VUS （PM4/PM2_Supporting/PP4)	J Dermatol.;47(11): e390-e391	21	F	0.167	0.088	―	―	―	―		―	―	＋	＋	＋	＋	―	―	―	―	―	―		―	―
28	c.3338G>A:p.Gly1113Asp	46	Missense	―	―	―	P (PS3/PM1/PM2_Supporting/PP2/PP3/PP4)	Am J Med Genet A.;191(1):37-52	17	M	0.181	0.053	―	―	―	＋		―	―	―	―	―	＋	―	―	―	―	＋	―		―	―	Pulmonary bronchial artery (L)
29	c.3363+1G>A	46i	Splice site alteration	―	―	―	P (PVS1_Strong/PS3/PM2_Supporting/PP4)		65	M	0.21	0.082	―	―	＋	＋		―	―	＋	＋	―	＋	＋	―	―	＋	―	―		―	―	Splenic artery, mesenteric artery
30	ex.24–33 deletion	24–33	Multi-exon deletion	―	―	―	P (PVS1_Strong/PS3/PM2_Supporting)	Am J Med Genet A.;191(1):37-52	24	M	0.161	0.045	―	―	―	―		―	―	＋	＋	＋	＋	―	―	―	＋	―	＋		―	―

## Sheet:  disease negative 
Disease negative control Patient No	Age	female 1, male 0	Coefficient of variation (COV)	［α1(III)］3	Thin, translucent skin	Arterial/intestinal/uterine rupture	Extensive bruising	Characteristic facial appearance	Acrogeria	Hypermobility of small joints	Tendon and muscle rupture	Clubfoot	Early-onset varicose veins	Arteriovenous, carotidcavernous sinus fistula	Pneumothorax/ pneumohemothorax	Gingival recession/fragility	Positive family history, sudden death in (a) close relative(s)
31	42	0	0.124	1.019	0	0	1	0	0	1	0	0	0	0	1	0	0
32	31	1	0.079	1.248	0	0	0	0	0	0	0	0	0	0	0	0	0
33	21	1	0.118737	1.24	0	0	0	0	0	1	0	0	0	0	0	0	0
34	20	0	0.146	0.9	0	1	0	0	0	0	0	0	0	0	0	0	0
35	48	0	0.153	1.63	0	1	1	0	0	0	0	0	0	0	1	0	0
36	25	1	0.139	1.224	0	1	0	0	0	1	0	0	0	0	0	0	0
37	36	0	0.188	0.966	1	0	1	0	0	1	0	0	0	0	0	0	0
38	44	0	0.15	1.064	1	0	0	0	0	0	0	0	0	0	0	0	0
39	27	1	0.183	1.213	0	1	0	0	0	0	0	0	0	0	0	0	0
40	45	1	0.128	0.995	0	1	0	0	0	0	0	0	0	0	0	0	0
41	30	0	0.132	1.112	0	1	0	0	0	0	0	0	0	0	0	0	0
42	49	1	0.135	0.906	0	0	0	0	0	0	0	0	0	0	0	0	0
43	38	1	0.15	0.808	1	0	1	0	0	1	0	0	0	0	0	0	0
44	36	0	0.121	0.863	1	0	0	0	0	0	0	0	0	0	0	0	0
45	56	0	0.121	1.007	0	1	0	0	0	1	0	0	0	0	0	0	0
46	39	1	0.121	1.894	1	1	1	1	0	1	0	0	0	0	0	0	0
47	55	1	0.166	1.344	0	0	0	0	0	0	0	0	0	0	1	0	0
48	24	0	0.143	1.94	1	1	0	1	0	1	0	1	0	0	0	0	0
49	20	0	0.155	0.918	1	1	0	0	0	1	0	0	0	0	0	0	0
50	49	1	0.153	1.19	0	1	1	0	0	1	0	0	0	0	0	0	0
51	34	0	0.17	0.947	0	1	0	0	0	0	0	0	0	0	0	0	0
52	40	1	0.131	0.586	1	0	1	0	0	1	0	1	0	0	0	0	0
53	36	1	0.219	1.002	0	0	1	1	0	1	0	0	0	0	0	0	0
54	25	1	0.122	1.004	0	0	0	0	0	1	0	1	0	0	0	0	0
55	39	0	0.112	0.71	1	1	0	0	0	0	0	1	0	0	0	0	0
56	21	1	0.168	1.005	0	0	0	0	0	1	0	1	0	0	0	0	0
57	43	0	0.1423	0.703021	0	1	0	0	0	0	0	0	0	1	0	0	0
58	25	0	0.133	1.003	1	0	1	0	0	1	0	0	0	0	0	0	0
59	49	1	0.155	0.941	1	0	1	0	0	1	1	0	0	0	0	0	0
60	60	1	0.171	2.216	1	1	1	1	0	0	0	0	0	0	0	0	0
61	34	0	0.105	1.359	0	0	1	0	0	1	0	0	0	0	0	0	0
62	36	0	0.151	1	1	0	0	0	0	1	0	0	0	0	0	0	0
63	36	0	0.165	1	0	0	0	0	0	0	0	0	0	0	1	0	0
64	35	1	0.165	1.001	1	0	0	0	0	1	1	0	0	0	0	0	0
65	59	1	0.148	1	0	1	0	0	0	0	0	0	0	0	0	0	0
66	23	1	0.165	1.58963	0	0	1	0	0	0	1	0	0	0	0	0	0
67	28	1	0.139	1	0	0	1	0	0	1	0	1	0	0	0	0	0
68	38	1	0.179	0.651565	1	1	0	0	0	1	0	0	0	0	1	0	0
69	44	0	0.16	1.14721	0	1	1	1	0	1	0	0	0	0	1	0	0
70	36	1	0.149	0.797571	0	1	0	0	0	0	0	0	0	0	0	0	0
71	28	1	0.11	1.001	1	0	1	1	0	1	0	0	0	0	0	0	0
72	42	0	0.118	1.001	0	0	0	0	0	0	0	0	0	0	0	0	0
73	38	1	0.095	0.999	0	1	1	0	0	0	0	0	0	0	0	0	0
74	44	0	0.108	1.004	0	0	0	0	0	0	0	0	0	0	0	0	0
75	45	1	0.115473	1.001	0	0	0	0	0	0	0	0	0	0	0	0	0
76	44	1	0.145	1.001	1	1	1	0	0	1	0	0	0	0	0	0	0
77	45	0	0.109	1.001	1	0	0	1	0	1	0	0	0	0	0	0	0
78	37	0	0.161	1.003	0	0	0	0	0	0	0	0	0	0	1	0	0

## Sheet: vEDS, disease-negative, control
Patient No	vEDS 3, disease-negative2, control １	Age	COV (control)	COV (disease-negative)	COV (vEDS)
1	3	59			0.177
2	3	38			0.209
3	3	52			0.182
4	3	25			0.17
5	3	41			0.184
6	3	39			0.196
7	3	44			0.229
8	3	34			0.249
9	3	38			0.144
10	3	29			0.194
11	3	30			0.164
13	3	35			0.189
14	3	37			0.175
15	3	43			0.14
16	3	27			0.21
17	3	36			0.185
18	3	31			0.201
19	3	24			0.153
21	3	31			0.208949
22	3	39			0.176
23	3	25			0.174
24	3	24			0.195
25	3	38			0.178
26	3	23			0.146
28	3	17			0.181
29	3	65			0.21
30	3	24			0.21
31	2	42		0.124
32	2	31		0.079
33	2	21		0.118737
34	2	20		0.146
35	2	48		0.153
36	2	25		0.139
37	2	36		0.188
38	2	44		0.15
39	2	27		0.183
40	2	45		0.128
41	2	30		0.132
42	2	49		0.135
43	2	38		0.15
44	2	36		0.121
45	2	56		0.121
46	2	39		0.121
47	2	55		0.166
48	2	24		0.143
49	2	20		0.155
50	2	49		0.153
51	2	34		0.17
52	2	40		0.131
53	2	36		0.219
54	2	25		0.122
55	2	39		0.112
56	2	21		0.168
57	2	43		0.1423
58	2	25		0.133
59	2	49		0.155
60	2	60		0.171
61	2	34		0.105
62	2	36		0.151
63	2	36		0.165
64	2	35		0.165
65	2	59		0.148
66	2	23		0.165
67	2	28		0.139
68	2	38		0.179
69	2	44		0.16
70	2	36		0.149
71	2	28		0.11
72	2	42		0.118
73	2	38		0.095
74	2	44		0.108
75	2	45		0.115473
76	2	44		0.145
77	2	45		0.109
78	2	37		0.161
79	1	43	0.113
80	1	47	0.164
81	1	29	0.1
82	1	68	0.125
83	1	50	0.14
average			0.128	0.142	0.184
SEM			0.011	0.004	0.005

## Sheet: Patients with EDS (without VUS)
Patient No	variant	Age	female 1, male 0	Coefficient of variation (COV)	1; <0.173 (COV)	［α1(III)］3	Thin, translucent skin	Arterial/intestinal/uterine, fragility or rupture	Aarterial dissection	Intestinal/uterine rupture	Extensive bruising	Characteristic facial appearance	Acrogeria	Hypermobility of small joints	Tendon and muscle rupture	Clubfoot	Early-onset varicose veins	Arteriovenous, carotidcavernous sinus fistula	Pneumothorax/ pneumohemothorax	Gingival recession/fragility	Positive family history, sudden death in (a) close relative(s)
1	c.547G>A:p.Gly183Ser	59	1	0.177	0	0.115	1	1	1	1	1	1	0	0	0	0	0	1	0	0	0
2	c.636+1G>C	38	1	0.209	0	0.079	1	1	1	0	1	0	0	1	0	0	0	0	0	0	0
3	c.665G>A:p.Gly222Asp	52	1	0.182	0	0.125	1	0	1	0	1	1	1	1	0	0	0	0	0	0	0
4	c.755G>A:p.Gly252Asp	25	1	0.17	1	0.132	0	0	0	0	1	0	0	1	1	0	0	0	1	0	0
5	c.764G>A:p.Gly255Glu	41	1	0.184	0	0.001	1	0	0	0	1	1	0	0	1	0	0	1	0	1	0
6	c.773G>T:p.Gly258Val	39	1	0.196	0	0.001	1	1	0	1	0	1	0	0	0	0	0	1	0	0	1
7	c.897+1G>C	44	1	0.229	0	0.179	1	1	1	1	1	0	0	1	0	0	0	0	0	0	0
8	c.897+2T>A	34	1	0.249	0	0.052	1	0	0	0	1	1	0	0	0	0	0	1	0	0	0
9	c.1050+2T>A	35	0	0.144	1	0.15	0	0	0	0	1	0	0	0	0	0	0	0	1	0	1
10	c.1241G>A:p.Gly414Asp	29	0	0.194	0	0.13	1	1	1	0	1	1	1	0	1	1	0	0	1	0	0
11	c.1330G>A:p.Gly444Arg	30	0	0.164	1	0.347	1	0	0	0	1	1	1	1	0	1	0	0	1	0	0
13	c.1484G>A:p.Gly495Glu	35	0	0.189	0	0.155	1	1	1	0	0	0	0	1	0	0	0	0	1	0	1
14	c.1538G>A:p.Gly513Asp	37	1	0.175	0	0.001	1	1	0	1	1	0	0	0	0	0	0	0	1	0	0
15	c.1538G>T:p.Gly513Val	42	1	0.14	1	0.001	1	1	0	1	1	1	1	0	0	0	0	0	0	0	1
16	c.1862G>A:p.Gly621Glu	27	1	0.21	0	0.13	1	1	1	0	1	1	0	1	0	0	0	0	0	0	0
17	c.1869+1G>A	36	0	0.185	0	0.24	0	1	1	0	1	1	0	1	0	0	0	0	1	0	0
18	c.2042G>A:p.Gly681Asp	31	0	0.201	0	0.496	1	1	1	0	0	1	1	1	0	0	0	0	0	0	1
19	c.2221G>T:p.Gly741Cys	24	0	0.153	1	0.076	0	0	0	0	1	0	0	1	0	0	0	0	0	0	1
21	c.2356G>A:p.Gly786Arg	31	1	0.208949	0	0.289	1	0	0	0	1	0	1	1	0	0	0	0	1	0	0
22	c.2815G>A:p.Gly939Ser	39	1	0.176	0	0.153	1	0	1	0	0	1	0	0	0	0	0	1	0	0	1
23	c.2815G>A:p.Gly939Ser	25	0	0.174	0	0.132	0	1	1	0	1	0	0	1	0	1	0	0	0	0	0
24	c.2870G>T:p.Gly957Val	24	0	0.195	0	0.072	1	0	0	0	0	0	1	0	1	0	0	1	0	0	1
25	c.2834G>A:p.Gly945Asp	38	0	0.178	0	0.114	0	1	1	0	1	1	1	1	0	1	0	0	1	0	0
26	c.3059G>T:p.Gly1020Val	23	0	0.146	1	0.001	0	0	0	0	0	0	0	1	0	0	0	0	1	0	0
28	c.3338G>A:p.Gly1113Asp	17	0	0.181	0	0.053	0	1	0	0	0	0	0	0	1	0	0	0	0	0	0
29	c.3363+1G>A	65	0	0.21	0	0.082	1	1	1	0	1	0	1	1	0	0	0	0	1	0	0
30	ex.24–33 deletion	24	0	0.161	1	0.045	1	0	0	0	1	1	0	1	1	0	0	0	1	1	0
